# Supplementary material for: Bioaccessibility of Flavones, Flavanones, and Flavonols from Vegetable Foods and Beverages
Source: Biology (Basel). 2024 Dec 22;13(12):1081. doi: 10.3390/biology13121081 (PMC11672976; doi:10.3390/biology13121081)
Supplement: Supplementary file 1 [file biology-13-01081-s001.zip]

Archive with 7 entries (7 files):
- Supplementary Table S2.pdf
- Supplementary Table S3.pdf
- Supplementary Table S4.pdf
- Supplementary Table S5.pdf
- Supplementary Table S6.pdf
- Supplementary Table S7.pdf
- Supplementary_table_S1.xlsx
