# Supplementary material for: Bioaccessibility of Flavones, Flavanones, and Flavonols from Vegetable Foods and Beverages
Source: Biology (Basel). 2024 Dec 22;13(12):1081. doi: 10.3390/biology13121081 (PMC11672976; doi:10.3390/biology13121081)
Supplement: Supplementary file 1 [file biology-13-01081-s001.zip › Supplementary_table_S1.xlsx]

## Sheet: Table_S1
Table S1. Mass spectrometry data of flavanones, flavones and flavonols identified in the different beverages and vegetable foods and characteristic of the standard compounds used for quantification
Compound	m/z	Fragments	Retention time (min)	Quantified as	Standard purity	Supplier
Flavanones
Tri-hydroxy-flavanone	271.061	119.0492; 151.0028; 107.0127; 65.0020; 177.0186; 93.0334; 83.0126; 63.0228	12.65	Naringenin	≥98%	Sigma-Aldrich (Milan, Italy)
Naringenin	271.061	119.0492; 151.0028; 107.0127; 65.0020; 177.0186; 93.0334; 83.0126; 63.0229	18.15	Naringenin	≥98%	Sigma-Aldrich (Milan, Italy)
Tetra-hydroxy-flavanone	287.056	135.0441; 151.0028; 125.0236	15.97	Naringenin	≥98%	Sigma-Aldrich (Milan, Italy)
Naringenin-C-hexoside isomer 1	433.114	313.0725; 343.0821; 151.0025; 119.0491	10.62	Naringenin 7-O-neohesperidoside	≥98%	Sigma-Aldrich (Milan, Italy)
Naringenin-C-hexoside isomer 2	433.114	313.0725; 343.0821; 151.0025; 119.0492	10.87	Naringenin 7-O-neohesperidoside	≥98%	Sigma-Aldrich (Milan, Italy)
Naringenin-C-hexoside isomer 3	433.114	313.0725; 343.0821; 151.0025; 119.0493	11.25	Naringenin 7-O-neohesperidoside	≥98%	Sigma-Aldrich (Milan, Italy)
Naringenin-O-hexoside	433.115	271.0614; 151.0028; 119.0490; 107.0128	9.82	Naringenin 7-O-neohesperidoside	≥98%	Sigma-Aldrich (Milan, Italy)
Tetra-hydroxyflavanone-C-hexoside isomer 1	449.109	359.0779; 329.0670; 223.0247; 193.0138; 151.0027; 135.0442; 125.0235; 107.0127	9.21	Naringenin 7-O-neohesperidoside	≥98%	Sigma-Aldrich (Milan, Italy)
Tetra-hydroxyflavanone-C-hexoside isomer 2	449.109	359.0779; 329.0670; 223.0247; 193.0138; 151.0027; 135.0442; 125.0235; 107.0127	9.59	Naringenin 7-O-neohesperidoside	≥98%	Sigma-Aldrich (Milan, Italy)
Tetra-hydroxyflavanone-C-hexoside isomer 3	449.109	359.0779; 329.0670; 223.0247; 193.0138; 151.0027; 135.0442; 125.0235; 107.0127	10.21	Naringenin 7-O-neohesperidoside	≥98%	Sigma-Aldrich (Milan, Italy)
Tetra-hydroxyflavanone-C-hexoside isomer 4	449.109	359.0779; 329.0670; 223.0247; 193.0138; 151.0027; 135.0442; 125.0235; 107.0127	11.25	Naringenin 7-O-neohesperidoside	≥98%	Sigma-Aldrich (Milan, Italy)
Tetra-hydroxyflavanone-O-hexoside isomer 1	449.109	151.0028; 287.0564; 135.0441; 107.0127; 125.0234	9.44	Naringenin 7-O-neohesperidoside	≥98%	Sigma-Aldrich (Milan, Italy)
Tetra-hydroxyflavanone-O-hexoside isomer 2	449.109	151.0028; 287.0564; 135.0441; 107.0127; 125.0234	10.46	Naringenin 7-O-neohesperidoside	≥98%	Sigma-Aldrich (Milan, Italy)
Penta-hydroxyflavanone-O-hexoside isomer 1	465.104	303.0516; 285.0406	7.37	Naringenin 7-O-neohesperidoside	≥98%	Sigma-Aldrich (Milan, Italy)
Penta-hydroxyflavanone-O-hexoside isomer 2	465.104	303.0516; 285.0406	8.01	Naringenin 7-O-neohesperidoside	≥98%	Sigma-Aldrich (Milan, Italy)
Naringenin 7-O-neohesperidoside	579.172	151.0029; 119.0492; 271.0618; 107.0127; 65.0020; 177.0184	12.66	Naringenin 7-O-neohesperidoside	≥98%	Sigma-Aldrich (Milan, Italy)
Naringenin-di-C-hexoside	595.168	355.0829; 385.0923; 415.1077; 313.0731	8.49	Naringenin 7-O-neohesperidoside	≥98%	Sigma-Aldrich (Milan, Italy)
Naringenin-O-hexoside-O-hexoside	595.168	271.0614; 119.0490; 151.0028	11.38	Naringenin 7-O-neohesperidoside	≥98%	Sigma-Aldrich (Milan, Italy)
Hesperetin 7-O-rutinoside	609.182	301.0723; 164.0107; 151.0029; 134.0364; 107.0127; 286.0487;242.0586; 196.0009; 83.0126	13.43	Hesperetin 7-O-rutinoside	≥97%	Sigma-Aldrich (Milan, Italy)
Tetra-hydroxyflavanone-di-C-hexoside	611.163	371.0778; 401.0886; 431.1002; 491.1219; 193.0138; 135.0442; 107.0127	7.68	Naringenin 7-O-neohesperidoside	≥98%	Sigma-Aldrich (Milan, Italy)
Narigenin-O-acetylhexoside-O-pentoside-pentoside	739.21	475.1252; 433.1145; 271,0615; 151.0028; 119.0491; 107.0127	12.03	Naringenin 7-O-neohesperidoside	≥98%	Sigma-Aldrich (Milan, Italy)
Naringenin-O-hexoside-O-rutinoside	741.227	433.1145; 271,0615; 151.0028; 119.0491; 107.0127	9.85	Naringenin 7-O-neohesperidoside	≥98%	Sigma-Aldrich (Milan, Italy)
Hesperetin-O-rutinoside-O-hexoside	771.236	563.1250; 301.0723; 164.0107; 151.0029; 134.0364; 107.0127; 286.0487; 242.0586; 196.0009; 83.0126	10.93	Hesperetin 7-O-rutinoside	≥97%	Sigma-Aldrich (Milan, Italy)
Flavones
Apigenin	269.046	117.0335; 151.0028; 149.0235; 65.0020; 107.0127; 225.0554	18.21	Apigenin	≥98%	Sigma-Aldrich (Milan, Italy)
Luteolin	285.041	133.0282; 151.0031; 175.0392; 241.0456	16.37	Apigenin	≥98%	Sigma-Aldrich (Milan, Italy)
Tri-hydroxy-methoxyflavone isomer 1	299.056	284.0326; 256.0381	15.13	Apigenin	≥98%	Sigma-Aldrich (Milan, Italy)
Tri-hydroxy-methoxyflavone isomer 2	299.056	284.0326; 256.0381	16.86	Apigenin	≥98%	Sigma-Aldrich (Milan, Italy)
Tri-hydroxy-methoxyflavone isomer 3	299.056	284.0326; 256.0381	17.21	Apigenin	≥98%	Sigma-Aldrich (Milan, Italy)
Tri-hydroxy-methoxyflavone isomer 4	299.056	284.0326; 256.0381	18.63	Apigenin	≥98%	Sigma-Aldrich (Milan, Italy)
Apigenin-C-hexoside	431.098	311.0565; 283.0616; 117.0335; 341.0627	11.39	Apigenin-7-O-glucoside	≥98%	Extrasynthese (Genay, France)
Apigenin-7-O-glucoside	431.098	268.0381; 269.0459; 239.0351; 211.0397; 151.0028; 107.0127	13.24	Apigenin-7-O-glucoside	≥98%	Extrasynthese (Genay, France)
Apigenin-O-glucuronide	445.078	269.0457; 113.0232	13.62	Apigenin-7-O-glucoside	≥98%	Extrasynthese (Genay, France)
Luteolin-7-O-glucoside	447.093	285.0408; 284.0331; 227.0351; 256.0378; 151.0028; 133.0285; 107.0128; 63.0227	11.91	Luteolin-7-O-glucoside	≥98%	Extrasynthese (Genay, France)
Luteolin-O-hexoside isomer 1	447.093	285.0408; 284.0331; 227.0351; 256.0378; 151.0028; 133.0285; 107.0128; 63.0227	13.37	Luteolin-7-O-glucoside	≥98%	Extrasynthese (Genay, France)
Luteolin-O-hexoside isomer 2	447.093	285.0408; 284.0331; 227.0351; 256.0378; 151.0028; 133.0285; 107.0128; 63.0227	14.03	Luteolin-7-O-glucoside	≥98%	Extrasynthese (Genay, France)
Luteolin-O-hexoside isomer 3	447.093	285.0408; 284.0331; 227.0351; 256.0378; 151.0028; 133.0285; 107.0128; 63.0227	14.22	Luteolin-7-O-glucoside	≥98%	Extrasynthese (Genay, France)
Luteolin-C-hexoside isomer 1	447.094	357.0618; 327.0515; 133.0283; 285.0406	10.2	Luteolin-7-O-glucoside	≥98%	Extrasynthese (Genay, France)
Luteolin-C-hexoside isomer 2	447.094	357.0618; 327.0515; 133.0283; 285.0406	10.25	Luteolin-7-O-glucoside	≥98%	Extrasynthese (Genay, France)
Luteolin-C-hexoside isomer 3	447.094	357.0618; 327.0515; 133.0283; 285.0406	10.52	Luteolin-7-O-glucoside	≥98%	Extrasynthese (Genay, France)
Luteolin-7-O-glucuronide	461.073	285.0407; 133.0284; 151.0027; 175.0391; 257.0459	12.15	Luteolin-7-O-glucuronide	≥98%	Extrasynthese (Genay, France)
Luteolin-O-glucuronide isomer 1	461.073	285.0407; 133.0284; 151.0027; 175.0391; 257.0459	13.03	Luteolin-7-O-glucuronide	≥98%	Extrasynthese (Genay, France)
Luteolin-O-glucuronide isomer 2	461.073	285.0407; 133.0284; 151.0027; 175.0391; 257.0459	13.67	Luteolin-7-O-glucuronide	≥98%	Extrasynthese (Genay, France)
Luteolin-O-glucuronide isomer 3	461.073	285.0407; 133.0284; 151.0027; 175.0391; 257.0459	14.27	Luteolin-7-O-glucuronide	≥98%	Extrasynthese (Genay, France)
Apigenin-O-acetylhexoside isomer 1	473.109	268.0379; 269.0454	15.03	Apigenin-7-O-glucoside	≥98%	Extrasynthese (Genay, France)
Apigenin-O-acetylhexoside isomer 2	473.109	268.0379; 269.0454	15.37	Apigenin-7-O-glucoside	≥98%	Extrasynthese (Genay, France)
Apigenin-O-acetylhexoside isomer 3	473.109	268.0379; 269.0454	16.7	Apigenin-7-O-glucoside	≥98%	Extrasynthese (Genay, France)
Apigenin-O-diacetylhexoside	515.12	431.0997; 268.0379; 269.0454	16.76	Apigenin-7-O-glucoside	≥98%	Extrasynthese (Genay, France)
Apigenin-O-malonylhexoside	517.099	431.0997; 268.0379; 269.0454	15.03	Apigenin-7-O-glucoside	≥98%	Extrasynthese (Genay, France)
Luteolin-O-malonylhexoside	533.094	285.0407; 284,0328; 133.0284; 151.0027; 107,0122	13.67	Luteolin-7-O-glucoside	≥98%	Extrasynthese (Genay, France)
Apigenin-C-hexoside-C-pentoside isomer 1	563.142	353.0655; 383.0791; 443.1000; 473.1086	9.82	Apigenin-7-O-glucoside	≥98%	Extrasynthese (Genay, France)
Apigenin-C-hexoside-C-pentoside isomer 2	563.142	353.0655; 383.0791; 443.1000; 473.1086	10.16	Apigenin-7-O-glucoside	≥98%	Extrasynthese (Genay, France)
Apigenin-C-hexoside-C-pentoside isomer 3	563.142	353.0655; 383.0791; 443.1000; 473.1087	10.71	Apigenin-7-O-glucoside	≥98%	Extrasynthese (Genay, France)
Apigenin-O-rutinoside	577.157	269.055	12.71	Apigenin-7-O-glucoside	≥98%	Extrasynthese (Genay, France)
Apigenin-O-hexoside-O-hexoside	593.131	431.0997; 268.0379; 269.0454	15.94	Apigenin-7-O-glucoside	≥98%	Extrasynthese (Genay, France)
Apigenin-C-hexoside-C-hexoside	593.131	353,0670; 383,0777; 473,1108; 503,1187; 297,0764	9.23	Apigenin-7-O-glucoside	≥98%	Extrasynthese (Genay, France)
Luteolin-7-O-rutinoside	593.152	285.0405; 133.0285	11.61	Luteolin-7-O-rutinoside	≥98%	Extrasynthese (Genay, France)
Luteolin-O-hexoside-O-hexoside isomer 1	609.146	285.0405; 133.0286	13.75	Luteolin-7-O-glucoside	≥98%	Extrasynthese (Genay, France)
Luteolin-O-hexoside-O-hexoside isomer 2	609.146	285.0405; 133.0286	14.62	Luteolin-7-O-glucoside	≥98%	Extrasynthese (Genay, France)
Luteolin-O-glucuronide-O-hexoside isomer 1	623.126	285.0406; 133.0284; 461.0732; 284.0326	11.07	Luteolin-7-O-glucoside	≥98%	Extrasynthese (Genay, France)
Luteolin-O-glucuronide-O-hexoside isomer 2	623.126	285.0406; 133.0284; 461.0732; 284.0326	11.33	Luteolin-7-O-glucoside	≥98%	Extrasynthese (Genay, France)
Luteolin-O-glucuronide-O-hexoside isomer 3	623.126	285.0406; 133.0284; 461.0732; 284.0326	11.97	Luteolin-7-O-glucoside	≥98%	Extrasynthese (Genay, France)
Flavonols
Kaempferol	285.04	159.0443; 143.0492; 117.0334; 185.0602; 65.0019; 257.0458; 239.0350; 211.0398	18.81	Kaempferol	≥99%	Sigma-Aldrich (Milan, Italy)
Quercetin	301.035	151.0028; 178.9979; 121.0284; 107.0127; 65.0020; 63.0227; 83.0125; 93.0333; 169.0134; 139.0390; 117.0337	16.35	Quercetin	≥95%	Sigma-Aldrich (Milan, Italy)
Methyl-quercetin isomer 1	315.051	300,0287; 151,0025	15.04	Quercetin	≥95%	Sigma-Aldrich (Milan, Italy)
Methyl-quercetin isomer 2	315.051	300,0287; 151,0025	16.78	Quercetin	≥95%	Sigma-Aldrich (Milan, Italy)
Methyl-quercetin isomer 3	315.051	300,0287; 151,0025	17.16	Quercetin	≥95%	Sigma-Aldrich (Milan, Italy)
Methyl-quercetin isomer 4	315.051	300,0287; 151,0025	18.21	Quercetin	≥95%	Sigma-Aldrich (Milan, Italy)
Isorhamnetin	315.051	300,0287; 151,0025	19.04	Quercetin	≥95%	Sigma-Aldrich (Milan, Italy)
Myrcetin	317.03	151.0028; 137.0234; 178.9979; 109.0283; 107.0127; 65.0020; 83.0125; 289.0350; 227.0346	13.93	Myricetin	≥98%	Sigma-Aldrich (Milan, Italy)
Kaempferol-3-O-rhamnoside	431.099	285.041	14.33	Quercetin-3-O-rhamnoside	≥95%	Sigma-Aldrich (Milan, Italy)
Quercetin-3-O-pentoside	433.078	300.0271; 301.0356; 271.0251; 151.0029	12.5	Quercetin-3-O-rhamnoside	≥95%	Sigma-Aldrich (Milan, Italy)
Quercetin-3-O-rhamnoside isomer 1	447.093	300.0280; 255.0302; 301.0359; 271.0255; 227.0349; 151.0029; 107.0128; 163.0034; 65.0020	13.37	Quercetin-3-O-rhamnoside	≥95%	Sigma-Aldrich (Milan, Italy)
Quercetin-3-O-rhamnoside isomer 2	447.093	300.0280; 255.0302; 301.0359; 271.0255; 227.0349; 151.0029; 107.0128; 163.0034; 65.0020	13.98	Quercetin-3-O-rhamnoside	≥95%	Sigma-Aldrich (Milan, Italy)
Kaempferol-3-O-hexoside isomer 1	447.094	284.0327; 285.0406; 255.0299; 151.0027	12.5	Quercetin-3-O-glucoside	≥95%	Sigma-Aldrich (Milan, Italy)
Kaempferol-3-O-hexoside isomer 2	447.094	284.0327; 285.0406; 255.0299; 151.0028	12.91	Quercetin-3-O-glucoside	≥95%	Sigma-Aldrich (Milan, Italy)
Quercetin-O-hexoside isomer 1	463.088	300.0277; 301.0356; 271.0251; 255.0301; 243.0299; 151.0028; 178.9979; 107.0127	10.57	Quercetin-3-O-glucoside	≥95%	Sigma-Aldrich (Milan, Italy)
Quercetin-3-O-glucoside	463.089	300.0277; 301.0356; 271.0251; 255.0301; 243.0299; 151.0028; 178.9979; 107.0127	11.58	Quercetin-3-O-glucoside	≥95%	Sigma-Aldrich (Milan, Italy)
Quercetin-3-O-galactoside	463.089	300.0277; 301.0356; 271.0251; 255.0301; 243.0299; 151.0028; 178.9979; 107.0127	11.75	Quercetin-3-O-galactoside	≥97%	Sigma-Aldrich (Milan, Italy)
Quercetin-4'-O-glucoside	463.089	301.0357; 151.0028; 178.9979	13.41	Quercetin-4'-O-glucoside	≥99%	Extrasynthese (Genay, France)
Quercetin-O-hexoside isomer 2	463.089	301.0357; 151.0028; 178.9979	14.19	Quercetin-3-O-glucoside	≥95%	Sigma-Aldrich (Milan, Italy)
Quercetin-O-hexoside isomer 3	463.089	301.0357; 151.0028; 178.9979	14.46	Quercetin-3-O-glucoside	≥95%	Sigma-Aldrich (Milan, Italy)
Isorhamnetin-3-O-hexoside isomer 1	477.104	315.0511; 314.0435; 299.0198; 271.0249	13.11	Quercetin-3-O-glucoside	≥95%	Sigma-Aldrich (Milan, Italy)
Isorhamnetin-3-O-hexoside isomer 2	477.104	315.0511; 314.0435; 299.0198; 271.0249	13.57	Quercetin-3-O-glucoside	≥95%	Sigma-Aldrich (Milan, Italy)
Isorhamnetin-4'-O-hexoside	477.104	271.0252; 299.0200; 314.0438; 315.0511	14.1	Quercetin-3-O-glucoside	≥95%	Sigma-Aldrich (Milan, Italy)
Myricetin-3-O-hexoside	479.066	317.014	10.37	Quercetin-3-O-glucoside	≥95%	Sigma-Aldrich (Milan, Italy)
Kaempferol-O-acetylhexoside isomer 1	489.104	284.0329; 285.0406; 255.0229; 227.0343	13.29	Quercetin-3-O-glucoside	≥95%	Sigma-Aldrich (Milan, Italy)
Kaempferol-O-acetylhexoside isomer 2	489.104	284.0329; 285.0406; 255.0229; 227.0343	13.55	Quercetin-3-O-glucoside	≥95%	Sigma-Aldrich (Milan, Italy)
Kaempferol-O-acetylhexoside isomer 3	489.104	284.0329; 285.0406; 255.0229; 227.0343	13.75	Quercetin-3-O-glucoside	≥95%	Sigma-Aldrich (Milan, Italy)
Kaempferol-O-acetylhexoside isomer 4	489.104	284.0329; 285.0406; 255.0229; 227.0343	14.65	Quercetin-3-O-glucoside	≥95%	Sigma-Aldrich (Milan, Italy)
Patuletin-3-O-hexoside	493.099	331.0462; 316.00153; 315.0153; 287.02	12.11	Quercetin-3-O-glucoside	≥95%	Sigma-Aldrich (Milan, Italy)
Quercetin-O-acetylhexoside isomer 1	505.099	300.0277; 271.0251; 301.0356; 255.0300; 151.0028	12.45	Quercetin-3-O-glucoside	≥95%	Sigma-Aldrich (Milan, Italy)
Quercetin-O-acetylhexoside isomer 2	505.099	300.0277; 271.0251; 301.0356; 255.0300; 151.0028	13.29	Quercetin-3-O-glucoside	≥95%	Sigma-Aldrich (Milan, Italy)
Quercetin-O-acetylhexoside isomer 3	505.099	300.0277; 271.0251; 301.0356; 255.0300; 151.0028	14.88	Quercetin-3-O-glucoside	≥95%	Sigma-Aldrich (Milan, Italy)
Quercetin-3-O-malonyl-hexoside isomer 1	549.089	300.0277; 271.0251; 301.0355; 255.0300; 151.0027	12.45	Quercetin-3-O-glucoside	≥95%	Sigma-Aldrich (Milan, Italy)
Quercetin-3-O-malonyl-hexoside isomer 2	549.089	300.0277; 271.0251; 301.0355; 255.0300; 151.0027	13.29	Quercetin-3-O-glucoside	≥95%	Sigma-Aldrich (Milan, Italy)
Kaempferol-3-O-hexoside-rhmanoside	593.152	284.0327; 285.0406; 255.0299; 151.0027	11.75	Kaempferol-3-O-rutinoside	≥98%	Extrasynthese (Genay, France)
Kaempferol-3-O-rutinoside	593.152	284.0327; 285.0406; 255.0299; 151.0027	12.47	Kaempferol-3-O-rutinoside	≥98%	Extrasynthese (Genay, France)
Quercetin-O-hexoside-pentoside	595.131	300.0271; 301.0356; 271.0252; 255.0301; 151.0026	11.15	Quercetin-3-O-glucoside	≥95%	Sigma-Aldrich (Milan, Italy)
Kaempferol-O-hexoside-hexoside	609.147	283.0251; 255.0302; 284.03489	10.14	Quercetin-3-O-glucoside	≥95%	Sigma-Aldrich (Milan, Italy)
Quercetin-3-O-rutinoside	609.146	300.0278; 301.0356; 271.0252; 243.0300; 255.0301; 178.9978; 215.0346; 107.0127; 65.0020	11.19	Quercetin-3-O-rutinoside	≥94%	Sigma-Aldrich (Milan, Italy)
Isorhamnetin-O-hexoside-O-pentoside	609.219	315.0966; 477.1045	8.31	Quercetin-3-O-glucoside	≥95%	Sigma-Aldrich (Milan, Italy)
Kaempferol-O-pentoside-O-acetylhexoside	621.147	285.0411; 284.0328; 227.0351; 489.0984	13.51	Quercetin-3-O-glucoside	≥95%	Sigma-Aldrich (Milan, Italy)
Isorhamnetin-3-O-rutinoside	623.163	315.0513; 271.0253; 299.0201; 255.0301	12.66	Quercetin-3-O-rutinoside	≥95%	Sigma-Aldrich (Milan, Italy)
Quercetin-O-hexoside-hexoside isomer 1	625.142	299.0202; 271.0253; 301.0357; 463.0893	8.01	Quercetin-3-O-glucoside-4'-O-glucoside	≥98%	Extrasynthese (Genay, France)
Quercetin-7-O-glucoside-4'-O-glucoside	625.142	299.0202; 271.0253; 301.0357; 463.0893	9.59	Quercetin-3-O-glucoside-4'-O-glucoside	≥98%	Extrasynthese (Genay, France)
Quercetin-3-O-glucoside-4'-O-glucoside	625.142	299.0202; 271.0253; 301.0357; 463.0893	10.04	Quercetin-3-O-glucoside-4'-O-glucoside	≥98%	Extrasynthese (Genay, France)
Quercetin-O-hexoside-hexoside isomer 2	625.142	299.0202; 271.0253; 301.0357; 463.0893	10.15	Quercetin-3-O-glucoside-4'-O-glucoside	≥98%	Extrasynthese (Genay, France)
Quercetin-O-hexoside-hexoside isomer 3	625.142	299.0202; 271.0253; 301.0357; 463.0893	10.8	Quercetin-3-O-glucoside-4'-O-glucoside	≥98%	Extrasynthese (Genay, France)
Quercetin-O-hexoside-hexoside isomer 4	625.142	299.0202; 271.0253; 301.0357; 463.0893	11.08	Quercetin-3-O-glucoside-4'-O-glucoside	≥98%	Extrasynthese (Genay, France)
Quercetin-O-hexoside-hexoside isomer 5	625.141	301.0356; 300.0278; 151.0028; 271.0252; 255.0316	11.36	Quercetin-3-O-glucoside-4'-O-glucoside	≥98%	Extrasynthese (Genay, France)
Quercetin-O-hexoside-hexoside isomer 6	625.142	301.0356; 300.0278; 151.0028; 271.0252; 255.0316	11.59	Quercetin-3-O-glucoside-4'-O-glucoside	≥98%	Extrasynthese (Genay, France)
Kaempferol-O-rhamnoside-O-acetylhexoside isomer 1	635.163	284.0341; 255.0311; 227.0355; 285.0407	14.25	Quercetin-3-O-glucoside	≥95%	Sigma-Aldrich (Milan, Italy)
Kaempferol-O-rhamnoside-O-acetylhexoside isomer 2	635.163	284.0341; 255.0311; 227.0355; 285.0407	15.46	Quercetin-3-O-glucoside	≥95%	Sigma-Aldrich (Milan, Italy)
Isorhamnetin-3-O-hexoside-4'-O-hexoside	639.158	315.0514; 271.0261; 300.0285; 151.0028; 477.1042	10.48	Quercetin-3-O-glucoside-4'-O-glucoside	≥98%	Extrasynthese (Genay, France)
Isorhamnetin-O-hexoside-O-hexoside isomer 1	639.158	315.0514; 271.0261; 300.0285; 151.0028; 477.1042	11.98	Quercetin-3-O-glucoside-4'-O-glucoside	≥98%	Extrasynthese (Genay, France)
Isorhamnetin-O-hexoside-O-hexoside isomer 2	639.158	315.0514; 271.0261; 300.0285; 151.0028; 477.1042	12.8	Quercetin-3-O-glucoside-4'-O-glucoside	≥98%	Extrasynthese (Genay, France)
Isorhamnetin-O-hexoside-O-hexoside isomer 3	639.158	315.0514; 271.0261; 300.0285; 151.0028; 477.1042	13.65	Quercetin-3-O-glucoside-4'-O-glucoside	≥98%	Extrasynthese (Genay, France)
Myricetin-O-hexoside-O-hexoside	641.137	317.0299; 479.0827	9.44	Quercetin-3-O-glucoside-4'-O-glucoside	≥98%	Extrasynthese (Genay, France)
Kaempferol-O-rhamnoside-O-rutinoside	739.21	284.0328; 285.0407; 255.0301; 227.0348; 151.0026	11.73	Kaempferol-3-O-rutinoside	≥98%	Extrasynthese (Genay, France)
Quercetin-O-rutinoside-rhamnoside	755.205	300.0279; 271.0252; 301.0359	10.21	Quercetin-3-O-rutinoside	≥95%	Sigma-Aldrich (Milan, Italy)
Kaempferol-O-hexoside-O-rutinoside isomer 1	755.205	284.0341; 255.0311; 227.0355; 285.0407; 151.0026	10.55	Kaempferol-3-O-rutinoside	≥98%	Extrasynthese (Genay, France)
Kaempferol-O-hexoside-O-rutinoside isomer 2	755.205	284.0341; 255.0311; 227.0355; 285.0407; 151.0026	10.98	Kaempferol-3-O-rutinoside	≥98%	Extrasynthese (Genay, France)
Kaempferol-O-hexoside-O-rutinoside isomer 3	755.204	284.0341; 255.0311; 227.0355; 285.0407; 151.0026	11.39	Kaempferol-3-O-rutinoside	≥98%	Extrasynthese (Genay, France)
Kaempferol-O-hexoside-O-rutinoside isomer 4	755.204	284.0341; 255.0311; 227.0355; 285.0407; 151.0027	11.9	Kaempferol-3-O-rutinoside	≥98%	Extrasynthese (Genay, France)
Quercetin-O-hexoside-O-rutinoside isomer 1	771.201	300.0275; 301.0349; 271.0253; 299.0198; 609.1404; 255.0300; 151.0026	9.97	Quercetin-3-O-rutinoside	≥95%	Sigma-Aldrich (Milan, Italy)
Quercetin-O-hexoside-O-rutinoside isomer 2	771.2	300.0275; 301.0349; 271.0253; 299.0198; 609.1404; 255.0300; 151.0026	10.65	Quercetin-3-O-rutinoside	≥95%	Sigma-Aldrich (Milan, Italy)
Quercetin-O-hexoside-O-rutinoside isomer 3	771.2	300.0275; 301.0349; 271.0253; 299.0198; 609.1404; 255.0300; 151.0026	10.95	Quercetin-3-O-rutinoside	≥95%	Sigma-Aldrich (Milan, Italy)
Kaempferol-O-rhamnoside-O-rhamnoside-O-acetylhexoside	781.221	284.0334; 255.0311; 227.0355; 285.0407; 151.0026	14.63	Quercetin-3-O-rutinoside	≥95%	Sigma-Aldrich (Milan, Italy)
Quercetin-tri-O-hexoside isomer 1	787.195	301.0359; 271.0253; 463.0894; 151.0028; 625.1420	6.96	Quercetin-3-O-glucoside-4'-O-glucoside	≥98%	Extrasynthese (Genay, France)
Quercetin-tri-O-hexoside isomer 2	787.195	301.0359; 271.0253; 463.0894; 151.0028; 625.1421	9.06	Quercetin-3-O-glucoside-4'-O-glucoside	≥98%	Extrasynthese (Genay, France)
Quercetin-tri-O-hexoside isomer 3	787.195	301.0359; 271.0253; 463.0894; 151.0028; 625.1422	9.33	Quercetin-3-O-glucoside-4'-O-glucoside	≥98%	Extrasynthese (Genay, France)
Quercetin-tri-O-hexoside isomer 4	787.195	301.0359; 271.0253; 463.0894; 151.0028; 625.1423	9.47	Quercetin-3-O-glucoside-4'-O-glucoside	≥98%	Extrasynthese (Genay, France)
Quercetin-tri-O-hexoside isomer 5	787.195	301.0359; 271.0253; 463.0894; 151.0028; 625.1424	9.79	Quercetin-3-O-glucoside-4'-O-glucoside	≥98%	Extrasynthese (Genay, France)
Quercetin-tri-O-hexoside isomer 6	787.195	301.0359; 271.0253; 463.0894; 151.0028; 625.1425	9.9	Quercetin-3-O-glucoside-4'-O-glucoside	≥98%	Extrasynthese (Genay, France)
